# Supplementary material for: Glycine receptor activation promotes pancreatic islet cell proliferation via the PI3K/mTORC1/p70S6K pathway
Source: JCI Insight. 2025 Apr 22;10(8):e178754. doi: 10.1172/jci.insight.178754 (PMC12016933; doi:10.1172/jci.insight.178754)
Supplement: Supporting data values [file jciinsight-10-178754-s066.xlsx]

## Sheet: Figure 1C
	Beta-cell proliferation
Control	Glycine	B-alanine	Harmine
1	1.76644	2.38986	24.0737
1	1.77438	2.53294	27.3508
1	1.84674	1.53961	39.7439
1	1.70549	2.57729	45.9402
1	1.91614	2.09093	30.9849
	Alpha-cell proliferation
Control	Glycine	B-alanine	Harmine
1	2.49066	2.42191	7.73901
1	2.25315	1.77333	8.32808
1	3.07625	2.28583	13.1206
1	1.51481	2.89527	11.8745
1	2.09543	3.47007	14.9108

## Sheet: Figure 2B
			Beta-cell proliferation
Control	STR	Glycine	Glycine+STR	B-alanine	B-alanine+STR	Harmine	Harmine+STR
1	0.825365	1.76644	1.22643	2.38986	0.182534	24.0737	36.6964
1	0.376186	1.77438	0.245307	2.53294	0.218226	27.3508	20.4609
1	1.54998	1.84674	0.273369	1.53961	0.899783	39.7439	35.1848
1	0.729753	1.70549	0.365744	2.57729	0.867936	45.9402	47.1819
1	0.714277	1.91614	0.831723	2.09093	1.05598	30.9849	23.6306
			Alpha-cell proliferation
Control	STR	Glycine	Glycine+STR	B-alanine	B-alanine+STR	Harmine	Harmine+STR
1	0.321658	2.49066	0.576309	2.42191	0.57939	7.73901	6.34378
1	1.115	2.25315	0.210859	1.77333	0.198573	8.32808	8.18956
1	0.595963	3.07625	0	2.28583	1.19709	13.1206	12.036
1	1.12645	1.51481	1.16516	2.89527	0.687678	11.8745	12.1546
1	1.56555	2.09543	0.973483	3.47007	0.793008	14.9108	8.17699

## Sheet: Figure 3C
	Beta-cell proliferation
Donor ID	Control	Glycine	B-alanine	Harmine
Doner 1	1	1.00306	0.701362	4.65695
Doner 2	1	2.05389	1.62983	9.32283
Doner 3	1	1.31953		2.59592
Doner 4	1		1.83424	4.25563
Doner 5	1		2.18858	11.4661
Doner 6	1	1.36911		4.08686
Doner 7	1	1.90607		9.50738
Doner 9	1	1.34144	1.61102	8.74366
Doner 10	1	3.69196	1.75584	41.0657
Doner 11	1		2.29167	0.967325
	Alpha-cell proliferation
Donor ID	Control	Glycine	B-alanine	Harmine
Doner 1	1	0.840903	0.835147	4.96573
Doner 2	1	2.14249	1.41904	13.034
Doner 3	1	0.665339		2.33023
Doner 4	1		0.57951	3.03258
Doner 5	1		3.6461	80.6979
Doner 6	1	1.27675		5.47434
Doner 7	1	1.94045		2.43247
Doner 9	1	1.33949	1.1273	6.25634
Doner 10	1	4.09905	3.56491	57.8159
Doner 11	1		2.03872	7.30612

## Sheet: Figure 3D
			Beta-cell proliferation
Donor ID	Control	STR	Glycine	Glycine+STR	B-alanine	B-alanine+STR	Harmine
Doner 1	1	1.13451	1.00306	0.864694	0.701362	0.459471	4.65695
Doner 2	1		2.05389	0.270896	1.62983	0.861612	9.32283
Doner 3	1	0.562134	1.31953				2.59592
Doner 4	1	0.509242		1.11221	1.83424	0.658279	4.25563
Doner 5	1	2.44637			2.18858	2.09134	11.4661
Doner 6	1	1.26475	1.36911	0.795751			4.08686
Doner 7	1	1.55809	1.90607	1.02153			9.50738
Doner 9	1	1.33988	1.34144	1.094	1.61102		8.74366
Doner 10	1	1.23371	3.69196	0.301113	1.75584		41.0657
Doner 11	1				2.29167		0.967325
			Alpha-cell proliferation
Donor ID	Control	STR	Glycine	Glycine+STR	B-alanine	B-alanine+STR	Harmine
Doner 1	1	0.889709	0.840903	0.612406	0.835147	0.443367	4.96573
Doner 2	1		2.14249	0	1.41904	0	13.034
Doner 3	1	0	0.665339				2.33023
Doner 4	1	0.472002		0.662643	0.57951	0.420298	3.03258
Doner 5	1	2.86273			3.6461	0.461852	80.6979
Doner 6	1	0.804262	1.27675	0.914909			5.47434
Doner 7	1	1.36051	1.94045	1.34297			2.43247
Doner 9	1	1.00043	1.33949	0.558682	1.1273		6.25634
Doner 10	1	0.886651	4.09905	0	3.56491		57.8159
Doner 11	1				2.03872		7.30612

## Sheet: Figure 4A
Control LG	Glycine LG	B-alanine LG	Control HG	Glycine HG	B-alanine HG	Control KCl	Glycine KCl	B-alanine KCl
2.57882	1.33752	1.22034	20.3792	74.6202	10.5498	151.703	178.55	111.66
0.617033	0.664354	0.499992	22.3506	22.8671	51.2364	206.576	151.452	187.988
0.320494	0.982371	1.04873	17.4505	11.1285	7.86464	156.384	189.322	161.983
0.592731	0.0950295	0.183697	25.9215	71.6667	22.3437	147.604	161.325	130.138
LG: Low glucose
HG: High glucose

## Sheet: Figure 4B
Control	Glycine	B-alanine
2336.62	2375.19	3012.06
2784.48	2236.22	2234.69
2036.79	2275.58	2161.45
1817.93	2080.99	2405.07
2395.99	2000.08	1911.37

## Sheet: Figure 4C
Control LG	Glycine LG	B-alanine LG	Control HG	Glycine HG	B-alanine HG	Control KCl	Glycine KCl	B-alanine KCl
1.88924	1.04494	0.601153	24.1174	38.6633	8.64739	111.546	130.806	82.4059
0.361896	0.403862	0.3012	56.5837	20.3263	32.7389	203.523	95.8558	180.758
0.218023	1.12271	1.17835	11.8308	6.99905	8.14988	125.61	124.146	89.7414
0.569934	0.0653124	0.115532	15.6154	39.1621	10.9528	64.3155	150.07	109.36
LG: Low glucose
HG: High glucose

## Sheet: Figure 4D
Control	Glycine	B-alanine
1009.34	1305.05	1010.76
1091.95	801.511	925.339
1177.33	946.188	824.982
1029.99	731.454	1142.55
1091.57	1423.55	1000.71

## Sheet: Figure 5B
Control	Glycine
177	2514
616	2151
419	2514
358	1918
153	809

## Sheet: Figure 5C
Control	Glycine	B-alanine
32167.7	34973	33820.1
26700.9	40472.2	32524.6
35881	43932.3	32760.9
29750.4	39125.1	30534.5
24038.1	32710.5	37271
37903.5	35518.4	49973.6
26513.7	31451.3	30177.5
28290.2	41794.7	29945.1
	35195.9	41530.6
	35717.7	43093.1

[truncated: 26 more sheets: Figure 5D, Figure 5F, Figure 6B, Figure 6C, Figure 6D, Figure 6E, Figure 6F, Figure 6G, Figure 7B, Figure 7C, Figure 7D, Figure 7E, Figure 7F, Figure 7G, Figure 7H, Figure 7I, Figure 7J, Figure 8B, Figure 8C, Figure 9B …]
